# Supplementary material for: C4-HSL aptamers for blocking qurom sensing and inhibiting biofilm formation in Pseudomonas aeruginosa and its structure prediction and analysis
Source: PLoS One. 2019 Feb 19;14(2):e0212041. doi: 10.1371/journal.pone.0212041 (PMC6380626; doi:10.1371/journal.pone.0212041)
Supplement: S1 Appendix — (XLSX) [file pone.0212041.s001.xlsx]

## Sheet: Sheet1
A1	CCATCCACACTCCGCAAGTTTTAGGAGTAGTGGTGTGGGGACCGACTCTTTTCTGCAGTGAGTCGTGTTTTCGAGTCATCCCGTCGGCTGCCTCTACAT
A2	CCATCCACACTCCGCAAGTGAGATGTGGTGTAGGCAACTCGGCATAGATTTTCTGCAGTGAGTCGTGTTTTTTGACACGGCCGTCGGCTGCCTCTACAT
A3	CCATCCACACTCCGCAAGTGAGTTGGTGGAAGCGCACCGGCAGCATCGTTTTCTGCAGTGAGTCGTGTTTTTTCGGTCTCACGTCGGCTGCCTCTACAT
A5	CCATCCACACTCCGCAAGTGAGATGTGGCGTAGGCAACTCGGCATAGATTTTCTGCAGTGAGTCGTGTTTTTTGACACGGCCGTCGGCTGCCTCTACAT
A10	CCATCCACACTCCGCAAGCGAGGGTTGGTGGTAGTGCAGCTCGCCAAGTTTTCTGCAGTGAGTCGTGTTTTCTAAACCGGCCGTCGGCTGCCTCTACAT
A11	CCATCCACACTCCGCAAGGGGGGTGGGACGCAGCGGGTAAAATCCGACTTTTCTGCAGTGAGTCGCGTTTTTCTGCTTTTGCGTCGGCTGCCTCTACAT
A12	CCATCCACACTCCGCAAGGAGTTGGAGGTCCGATGGCACTGCCTGATCTTTTCTGCAGTGAGTCGTGTCCTACACGTTGCCCGTCGGCTGCCTCTACAT
A13	CCATCCACACTCCGCAAGCAGTGAGGTGGGGAGGCTTGGACTCATGCGTTTTCTGCAGTGAGTCGTGCTTTGACACCCGTTCGTCGGCTGCCTCTACAT
A14	CCATCCACACTCCGCAAGGGGGGTGGTCTTGAGGAGCCGCACTTGGATTTTTCTGCAGTAAGTCGTGTTTTCCGCCTCCTGCGTCGGCTGCCTCTACAT
A15	CCATCCACACTCCGCAAGTATGAGGACAGTTGGGGGGCGCGCCGTGTTTTTTCTGCAGTGAGTCGTGTTTCCTCGCTCACGCGTCGGCTGCCTCTACAT
A16	CCATCCACACTCCGCAAGTGGGGAGGGGAGAGACGACGATCCTGTGGGTTTTCTGCAGTGAGTCGTGTTTTCGACTTATTGCGTCGGCTGCCTCTACAT
A18	CCATCCACACTCCGCAAGTATGAGGACAGTTGGAGGGCGCGCCGTGTTTTTTCTGCAGCGAGTCGTGTTTCCTCGCTCACGCGTCGGCTGCCTCTACAT
A19	CCATCCACACTCCGCAAGGAGCTGGGGGTCCGATGGCACTGCCTGATCTTTTCTGCAGTGAGTCGTGTCTTACACGTTGCCCGTCGGCTGCCTCTACAT
A20	CCATCCACACTCCGCAAGGAGTTGGGGGTCCGATGGCACTGCCTGATCTTTTCTGCAGTGAGTCGTGTCTTACACGTTGCCCGTCGGCTGCCTCTACAT
A21	CCATCCACACTCCGCAAGGACGTTGGATTGGAAGCCGCCTCATTGCTGTTCTCTGCAGTGAGTCGTGTTTTACGGACGCGGCGTCGGCTGCCTCTACAT
A23	CCATCCACACTCCGCAAGGGGCTCGGGGATGGTATTGCGACTCACTAATTTTCTGCAGTGAGTCGTGTTTTTGCTGCCGTTCGTCGGCTGCCTCTACAT
A24	CCATCCACACTCCGCAAGTGGGGGTGGGCCGATTGAGCTAATAAGCGATTTTCTGCAGTGAGTCGTGTTTTACGCCTCCTGCGTCGGCTGCCTCTACAT
A25	CCATCCACACTCCGCAAGGAGTGGGGGGGGGAAGGTTGCTGTCTGGCGTTTTCTGCAGTGAGTCGTGCTTTGACACCCGTTCGTCGGCTGCCTCTACAT
A26	CCATCCACACTCCGCAAGGAGGTGGGGCGAGGCTGCCAAGGCTTGGCTTTTTCTGCAGTGAGCCGTGTTTTACGGTACTCACGTCGGCTGCCTCTACAT
A27	CCATCCACACTCCGCAAGGGGGGTTGGTGGCGACTCCACTCAGCTTGTTTTTCTGCAGTGAGTCGTGTTTTTTTTCGCGTTCGTCGGCTGCCTCTACAT
A28	CCATCCACACTCCGCAAGGGGGGTGGTCTTGAGGAGCCGCACTTGGATCTTTCTGCAGTGAGTCGTGTTTTCCGCCTCCTGCGTCGGCTGCCTCTACAT
A31	CCATCCACACTCCGCAAGTTTTAGGAGTAGTGGTGTGGGGACCGACTCTTTTCTGCAGTGAGTCGTGCTTTCGAGTCATCCCGTCGGCTGCCTCTACAT
A32	CCATCCACACTCCGCAAGCACTTCGCGGGGTTGACGGGCCGTGGTTTATTTTCTGCAGTGAGTCGTGTTTTAACGCTCACCCGTCGGCTGCCTCTACAT
A33	CCATCCACACTCCGCAAGCGAGGGTTAGTGGTAGTGCAGCTCGCCAAGCTTTCTGCAGTGAGTCGTGTTTTCTAAACCGGCCGTCGGCTGCCTCTACAT
A34	CCATCCACACTCCGCAAGGGGGTGGTGGACTCGACCCTGCTAAGAGATTTTTCTGCAGTGAGTCGTGTTTTTACTGTTGCCCGTCGGCTGCCTCTACAT
A35	CCATCCACACTCCGCAAGTTTTAGGAGTAGTGGTGTGGGGACCGACTCTTTTCTGCAGTGAGTCGTGTTTTCGAGTCATCCCGTCGGCTGCCTCTACAT
A36	CCATCCACACTCCGCAAGTGTGGGGGAAGAGACAGCTGGAAGTAGATATTTTCTGCAGTGAGTCGTGTTTTCACGCTCATACGTCGGCTGCCTCTACAT
A37	CCATCCACACTCCGCAAGTGAGATGTGGTGTAGGCAACTCGGCATAGATTTTCTGCAGTGAGTCGTGTTTTTAGACACGGCCGTCGGCTGCCTCTACAT
A43	CCATCCACACTCCGCAAGTGAGATGTGGTGTAGGCAACTCGGCATAGATTTTCTGCAGTGAGTCGTGTTTTTTGACACGGCCGTCGGCTGCCTCTACAT
A44	CCATCCACACTCCGCAAGTTTTAGGAGTAGTGGTGTGGGGACCGACTCTTTTCTGCAGTGAGTCGTGTTTTCGAGTCATCCCGTCGGCTGCCTCTACAT
A45	CCATCCACACTCCGCAAGGGGGGTGGTCTTGAGGAGCCGCACTTGGATTTTTCTGCAGTGAGTCGTGTTTTCCGCCTCCTGCGTCGGCTGCCTCTACAT
A46	CCATCCACACTCCGCAAGTATGAGGACAGTTGGAGGGCGCGCCGTGTTTTTTCTGCAGTGAGTCGTGTTTCCTCGCTCACGCGTCGGCTGCCTCTACAT
A48	CCATCCACACTCCGCAAGGAGGGGGGGGGCGATCATGTCTCTCAGTAATTTTCTGCAGTGAGTCGTGTTTTATCGCACGGCCGTCGGCTGCCTCTACAT
A49	CCATCCACACTCCGCAAGTATGAGGACAGTTGGAGGGCGCGCCGTGTTTTTTCTGCAGTGAGTCGTGTTTCCTCGCTCACGCGTCGGCTGCCTCTACAT
A51	CCATCCACACTCCGCAAGTATGAGGACAGTTGGAGGGCGCGCCGTGTTTTTTCTGCAGTGAGTCGTGTTTCCTCGCTCACGCGTCGGCTGCCTCTACAT
A53	CCATCCACACTCCGCAAGGACGTTGGACTGGAAGCCGCCTCATTGCTGTTTTCTGCAGTGAGTCGTGTTTTACGGACGCGGCGTCGGCTGCCTCTACAT
A54	CCATCCACACTCCGCAAGTATGAGGACAGTTGGAGGGCGCGCCGTGTTTTTTCTGCAGTGAGTCGTGTTTCCTCGCTCACGCGTCGGCTGCCTCTACAT
A55	CCATCCACACTCCGCAAGTGAGATGTGGTGTAGGCAACTCGGCATAGATTTTCTGCAGTGAGTCGTGTTTTTTGACACGGCCGTCGGCTGCCTCTACAT
A56	CCATCCACACTCCGCAAGGGTATAGGGTGGGTGGCATCGGCTCACGGATCTTCTGCAGTGAGTCGTGTTTTGTCGGCCAGCCGTCGGCTGCCTCTACAT
A58	CCATCCACACTCCGCAAGTGGGGAGGGGAGAGACGACGATCCTGTGGGTTTTCTGCAGTGAGTCGTGTTTTCGACTTATTGCGTCGGCTGCCTCTACAT
A59	CCATCCACACTCCGCAAGTGGGTGTGTGAGGGCCATCTCACTGGTCCTTTTTCTGCAGTGAGTCGTGTTTTGTGCAGCCTTCGTCGGCTGCCTCTACAT
A6	CCATCCACACTCCGCAAGTGAGTGGGAGTCAGATGGCGACTCACTTTGTTTTCTGCAGTGAGTCGTGTTTATGCACGCCTCGTCGGCTGCCTCTACAT
A40	CCATCCACACTCCGCAAGTATTAGGAGTAGTGGTGTGGGGACCGACTCTTTTCTGCAGTGAGTCGTGTTTTGAGTCATCCCGTCGGCTGCCTCTACAT
A47	CCATCCACACTCCGCAAGGGTGGGGTGGCTAGCCGACACTGCTCTGTCTTTTCTGCAGTGAGTCGTGTTTTACCTAACACGTCGGCTGCCTCTACAT
A60	CCATCCACACTCCGCAAGGGTGGGGTGGCTAGCCGACACTGCTCTGTCTTTTCTGCAGTGAGTCGTGTTTTACTTAACACGTCGGCTGCCTCTACAT
A17	CCATCCACACTCCGCAAGTCCAACAGAGTTGGAGGGCACGACTCCATGTTTTCAGCAGXGAGTCGTGTGTGCATCCGGCGTCGGCTGCCTCTACAT
A38	CCATCCACACTCCGCAAGGGGTGGGGGGCAAGACACCTCACTGATTTTCTGCAGTGAGTCGTGTTTTGACGGTTTGGCGTCGGCTGCCTCTACAT
